# Supplementary material for: Parental contribution to trisomy in heterozygous androgenetic complete moles
Source: Sci Rep. 2020 Oct 13;10:17137. doi: 10.1038/s41598-020-74375-4 (PMC7555529; doi:10.1038/s41598-020-74375-4)
Supplement: Supplementary file 2 — Supplementary Table S1. [file 41598_2020_74375_MOESM2_ESM.xlsx]

## Sheet: TableS1
	Supplementary Table S1
	Call rates and GenCall scores of the single nucleotide polymorphism array data
	ID	Sample	Call Rate	10% GenCall score		50% GenCall score
	HM03	Patient	0.998895		0.390176		0.500202
	HM03	CHM	0.999351		0.390208		0.500201
	HM10	Patient	0.998923		0.390229		0.500203
	HM10	CHM	0.998118		0.390014		0.500191
	HM11	Patient	0.998845		0.390228		0.500202
	HM11	CHM	0.9982		0.389878		0.500171
	HM13	Patient	0.999014		0.390369		0.500204
	HM13	CHM	0.99813		0.389878		0.500177
	HM14	Patient	0.999034		0.390234		0.500203
	HM14	CHM	0.998726		0.390084		0.500202
	HM15	Patient	0.998862		0.390336		0.500204
	HM15	CHM	0.998964		0.390204		0.500201
	HM16	Patient	0.998812		0.390268		0.500203
	HM16	CHM	0.99405		0.389081		0.499983
	HM17	Patient	0.998849		0.390354		0.500204
	HM17	CHM	0.99926		0.390164		0.500199
	HM18	Patient	0.999108		0.390348		0.500204
	HM18	CHM	0.999125		0.390149		0.5002
	HM19	Patient	0.998989		0.390367		0.500204
	HM19	CHM	0.998915		0.39022		0.500202
	HM20	Patient	0.998915		0.390306		0.500203
	HM20	CHM	0.999149		0.390316		0.500203
	HM21	Patient	0.998607		0.390134		0.500203
	HM21	CHM	0.999277		0.390093		0.500198
	HM22	Patient	0.998426		0.389996		0.500194
	HM22	CHM	0.997464		0.389878		0.500185
	HM23	Patient	0.998841		0.39014		0.500202
	HM23	CHM	0.999601		0.390308		0.500203
	HM24	Patient	0.998812		0.390311		0.500203
	HM24	CHM	0.998808		0.389995		0.500194
	HM25	Patient	0.99908		0.3903		0.500203
	HM25	CHM	0.9994		0.390228		0.500201
	HM26	Patient	0.998837		0.390093		0.500202
	HM26	CHM	0.999022		0.390007		0.500197
	HM27	Patient	0.99841		0.390245		0.500201
	HM27	CHM	0.999519		0.390328		0.500204
	HM28	Patient	0.999125		0.390239		0.500203
	HM28	CHM	0.985777		0.387871		0.499736
	HM29	Patient	0.998541		0.390005		0.5002
	HM29	CHM	0.996433		0.389878		0.500086
	HM30	Patient	0.999014		0.3903		0.500203
	HM30	CHM	0.998862		0.389878		0.500193
	HM31	Patient	0.999141		0.390324		0.500204
	HM31	CHM	0.999363		0.390306		0.500204
	CHM, complete hydatidiform mole
