# Supplementary material for: Parental contribution to trisomy in heterozygous androgenetic complete moles
Source: Sci Rep. 2020 Oct 13;10:17137. doi: 10.1038/s41598-020-74375-4 (PMC7555529; doi:10.1038/s41598-020-74375-4)
Supplement: Supplementary file 4 — Supplementary Table S3. [file 41598_2020_74375_MOESM4_ESM.xlsx]

## Sheet: TableS3
	Supplementary Table S3
	Mean and median values of log R ratio based on autosomal chromosomes
			HM03	HM03	HM10	HM10	HM11	HM11	HM13	HM13	HM14	HM14	HM15	HM15	HM16	HM16	HM17	HM17	HM18	HM18	HM19	HM19	HM20	HM20	HM21	HM21	HM22	HM22	HM23	HM23	HM24	HM24	HM25	HM25	HM26	HM26	HM27	HM27	HM28	HM28	HM29	HM29	HM30	HM30	HM31	HM31
		Chr	mean	median	mean	median	mean	median	mean	median	mean	median	mean	median	mean	median	mean	median	mean	median	mean	median	mean	median	mean	median	mean	median	mean	median	mean	median	mean	median	mean	median	mean	median	mean	median	mean	median	mean	median	mean	median
	Patient	1	0.00624413	0.0116	0.0138706	-0.0069	0.0103115	0.01265	0.0180966	0.0002	0.00911263	-0.0078	0.0226568	0.0045	0.0164159	0.0093	0.0262551	0.0014	0.0199558	0.00935	0.0151698	-0.0031	-0.00421092	-0.0157	0.0140441	0.0051	0.0228572	0.0059	0.0136695	0.011	0.0147448	0.0027	0.0162859	0.0144	0.00625043	0.0015	0.00595472	0.00335	0.0135145	-0.0005	0.0171235	-0.0006	0.0111512	-0.0049	0.0187113	-0.0004
	Patient	2	-0.0429583	-0.0353	-0.01765	-0.0379	-0.0182741	-0.0136	-0.00720902	-0.0243	-0.00565547	-0.0213	0.00206294	-0.0154	-0.0098091	-0.0161	0.00372372	-0.0177	0.00211659	-0.0096	-0.00949032	-0.0275	-0.0253979	-0.0361	-0.00249318	-0.0121	-0.0150566	-0.0308	-0.020742	-0.022	-0.0112669	-0.0223	0.0178721	0.01615	-0.0229412	-0.0286	-0.0194903	-0.0204	-0.00527398	-0.0199	-0.00932155	-0.0243	-0.0147242	-0.0307	0.00196767	-0.0175
	Patient	3	-0.0182438	-0.012	-0.00762938	-0.0249	-0.00339699	-0.0003	0.00348319	-0.0105	-0.00147496	-0.0148	0.00982931	-0.004	0.00122584	-0.00375	0.00960949	-0.0102	0.0127772	0.0034	-0.000235415	-0.0147	-0.0185834	-0.0261	0.00303032	-0.0047	0.00217335	-0.0099	-0.00145666	-0.00315	-0.000466475	-0.0094	0.0186346	0.0159	-0.00989851	-0.0117	-0.00735911	-0.0076	0.000215225	-0.01115	0.00113628	-0.0115	-0.00556899	-0.0186	0.00772928	-0.0079
	Patient	4	-0.081366	-0.0721	-0.0397579	-0.057	-0.0437539	-0.0393	-0.0277288	-0.0418	-0.0164349	-0.0292	-0.00983971	-0.0232	-0.0283926	-0.0301	-0.0125995	-0.0308	-0.0197996	-0.0253	-0.0278907	-0.04145	-0.0393239	-0.0454	-0.0146852	-0.02055	-0.0436687	-0.0552	-0.0497247	-0.048	-0.029271	-0.0369	0.014971	0.01315	-0.0471525	-0.0486	-0.0391876	-0.036	-0.0174675	-0.0283	-0.0291311	-0.0395	-0.0323841	-0.0454	-0.0102087	-0.0256
	Patient	5	-0.0458577	-0.0352	-0.0226979	-0.0386	-0.0219417	-0.0185	-0.00946889	-0.02485	-0.00912074	-0.0224	-0.000777303	-0.0159	-0.013538	-0.0193	-0.000755033	-0.0208	-0.009013	-0.0154	-0.0110157	-0.027	-0.0274502	-0.0368	-0.00694115	-0.0143	-0.0183872	-0.0316	-0.0255578	-0.02535	-0.0124423	-0.02195	0.00633113	0.0112	-0.027455	-0.0289	-0.0240184	-0.0232	-0.00685195	-0.0178	-0.0136631	-0.0259	-0.0171454	-0.03055	-0.00172802	-0.0178
	Patient	6	-0.0427348	-0.0347	-0.0286153	-0.0411	-0.0244595	-0.0207	-0.0189094	-0.0304	-0.0191958	-0.02865	-0.0123419	-0.0227	-0.0163343	-0.01865	-0.0110811	-0.0267	-0.00143845	-0.0092	-0.0214568	-0.03285	-0.03402	-0.0393	-0.0141683	-0.0184	-0.0247621	-0.03425	-0.0283027	-0.0277	-0.0204221	-0.026	0.00255407	0.0044	-0.0302511	-0.0288	-0.0281047	-0.02555	-0.0181638	-0.0263	-0.019299	-0.0288	-0.0248652	-0.0352	-0.0127231	-0.0244
	Patient	7	-0.0142967	-0.0108	0.0106091	-0.0165	0.000830655	-0.0013	0.0144573	-0.0085	0.0132847	-0.007	0.0230092	-0.0003	0.00977682	0.0018	0.0273356	-0.0012	0.00823365	-0.0001	0.0142383	-0.0089	-0.00464075	-0.0192	0.012971	0.00065	0.0165607	-0.0051	0.00227075	-0.0054	0.0109577	-0.0051	0.0136699	0.0112	-0.00076833	-0.009	-0.0022163	-0.00795	0.0152569	-0.0033	0.01346	-0.0082	0.00977258	-0.0116	0.020128	-0.005
	Patient	8	-0.0240412	-0.0166	0.0179744	-0.0117	-0.00748001	-0.0049	0.0139625	-0.0032	0.0208616	-0.0016	0.032066	0.00745	0.00830242	0.0013	0.037856	0.007	-0.000608612	-0.0059	0.0206411	-0.00315	0.00129545	-0.015	0.0225935	0.0092	0.0157874	-0.00505	-0.00292826	-0.0051	0.01309	-0.0002	0.024856	0.0208	-0.000311551	-0.0064	-0.00216258	-0.0053	0.0221086	0.003	0.0179463	-0.0024	0.0154501	-0.0058	0.0313021	0.0063
	Patient	9	0.00916726	0.0116	0.0286858	0.002	0.0102839	0.01275	0.0256138	0.0074	0.0193375	0.0014	0.0332219	0.0126	0.0204786	0.0134	0.0393448	0.0126	0.0102356	0.0048	0.0261641	0.0074	0.00460619	-0.00955	0.0227858	0.01215	0.0321723	0.0142	0.017328	0.0138	0.0213735	0.0074	0.00674321	0.00775	0.0130786	0.00545	0.00867304	0.006	0.0234953	0.0072	0.0260776	0.0064	0.0206907	0.0008	0.0274212	0.0065
	Patient	10	-0.0183139	-0.0137	0.000657074	-0.0199	-0.00801127	-0.0077	0.00554747	-0.014	0.000131184	-0.0169	0.0109515	-0.0074	-0.000146733	-0.0107	0.0139428	-0.0098	0.015802	0.0013	0.00301927	-0.0175	-0.0132853	-0.0264	0.00674069	-0.0048	0.00428736	-0.01075	-0.00473886	-0.0101	0.00103014	-0.0119	0.0177296	0.0148	-0.00685582	-0.0146	-0.00963305	-0.0126	0.00516027	-0.0105	0.000324263	-0.01625	-0.00173787	-0.0198	0.00844181	-0.0102
	Patient	11	0.0210235	0.0237	0.0202256	-0.00385	0.0236661	0.0235	0.0211239	0.0042	0.0128432	-0.00555	0.026398	0.0065	0.0258993	0.0177	0.0269259	0.0014	0.0112259	0.0035	0.0250891	0.006	0.00182788	-0.0103	0.0206128	0.0106	0.0313039	0.0144	0.0253927	0.0203	0.0209622	0.0088	0.00793751	0.0087	0.0160915	0.012	0.0148297	0.0114	0.0172613	0.0024	0.0236058	0.0051	0.0179679	-0.001	0.0221494	0.0028
	Patient	12	-0.0262259	-0.0167	-0.00967227	-0.0251	-0.013715	-0.0116	-0.00487907	-0.0202	-0.0090691	-0.02155	0.0016217	-0.0114	-0.00588611	-0.0117	0.00378512	-0.0146	0.00595074	-0.0019	-0.00846019	-0.0219	-0.0227835	-0.0296	-0.00390314	-0.0101	-0.00712224	-0.0186	-0.0136983	-0.0124	-0.00732688	-0.0149	0.00521843	0.0049	-0.0153976	-0.0158	-0.0173356	-0.0172	-0.00455646	-0.0139	-0.00698505	-0.0178	-0.0112461	-0.0226	0.000213169	-0.0141
	Patient	13	-0.0798667	-0.0683	-0.0373306	-0.0518	-0.0444561	-0.0406	-0.0238387	-0.0369	-0.0156236	-0.0268	-0.0108833	-0.0255	-0.0274053	-0.02985	-0.00844708	-0.02835	-0.0128948	-0.0212	-0.0267336	-0.0408	-0.0328724	-0.0409	-0.01337	-0.02145	-0.0439721	-0.05745	-0.0538749	-0.0534	-0.0273906	-0.0344	0.0107792	0.0088	-0.0427815	-0.0454	-0.0400255	-0.0388	-0.0163064	-0.0262	-0.0276153	-0.0382	-0.0301452	-0.0379	-0.00770438	-0.0185
	Patient	14	-0.0218465	-0.00995	0.00201563	-0.01815	-0.0131326	-0.0076	0.00687733	-0.0095	0.00118743	-0.0136	0.0124137	-0.0058	-0.00210655	-0.0058	0.018218	-0.0077	0.00770268	-0.0026	0.00325511	-0.0151	-0.0124203	-0.02355	0.00239636	-0.0059	0.00839784	-0.0085	-0.00893358	-0.0072	0.00159595	-0.009	0.00803959	0.00885	-0.00860161	-0.00975	-0.0115411	-0.0119	0.00651859	-0.0077	0.00346197	-0.01235	-0.000739669	-0.01675	0.00898332	-0.01085
	Patient	15	-0.000212891	0.00345	0.0154431	-0.00725	0.00347005	0.0046	0.0163917	-0.0038	0.00711121	-0.011	0.0204671	-0.00015	0.0111847	0.0038	0.0265391	0.0011	0.0295117	0.0163	0.0147802	-0.00655	-0.00161399	-0.0159	0.0139263	0.0014	0.0211245	0.0057	0.0101383	0.0067	0.013458	-0.0001	0.0178586	0.0138	0.00521686	-0.003	0.00210122	-0.0014	0.0131461	-0.0038	0.0152456	-0.002	0.00982007	-0.0102	0.0169875	-0.00375
	Patient	16	0.053995	0.0492	0.0836153	0.0558	0.0295809	0.0273	0.0571223	0.0368	0.051259	0.0276	0.0693474	0.0444	0.0461249	0.0346	0.0828512	0.05105	0.00967368	0.0069	0.0647132	0.04025	0.03803	0.02035	0.0485499	0.0334	0.0890623	0.0662	0.0527212	0.0447	0.0579832	0.0426	-0.00890313	-0.0048	0.05079	0.0407	0.031774	0.0258	0.0589284	0.03785	0.0669178	0.0442	0.0591655	0.03465	0.061098	0.03405
	Patient	17	0.038585	0.0385	0.0539637	0.0295	0.0189046	0.0196	0.0424098	0.024	0.0244199	0.006	0.0443624	0.0248	0.0290859	0.0189	0.0547951	0.02745	0.0197546	0.0113	0.0382283	0.0192	0.013632	0.0003	0.0295751	0.0198	0.0622874	0.0461	0.0352485	0.0296	0.0397049	0.02525	-0.0185475	-0.0163	0.0309551	0.02525	0.0159103	0.0118	0.0359949	0.0187	0.0417097	0.022	0.0354459	0.017	0.0361145	0.0143
	Patient	18	-0.0605117	-0.0503	-0.0316719	-0.044	-0.0322928	-0.0288	-0.0218715	-0.0313	-0.0148543	-0.0265	-0.00862116	-0.0216	-0.0207982	-0.0247	-0.00681901	-0.0213	-0.00144343	-0.0092	-0.020959	-0.0323	-0.0305129	-0.0363	-0.00828915	-0.0152	-0.0324362	-0.0415	-0.0355381	-0.0318	-0.0199809	-0.0287	0.024791	0.0218	-0.0341254	-0.0366	-0.0277678	-0.0273	-0.0136928	-0.0231	-0.0254017	-0.036	-0.027216	-0.0376	-0.00666123	-0.0167
	Patient	19	0.0584674	0.0579	0.0702362	0.0519	0.033505	0.0329	0.0511931	0.0374	0.0353081	0.0216	0.0550806	0.04	0.0425777	0.0376	0.0669752	0.0425	0.0137492	0.0134	0.0480362	0.0321	0.0242573	0.0141	0.0302046	0.024	0.0823077	0.06655	0.0446566	0.0445	0.0514975	0.0407	-0.0217119	-0.0144	0.0410475	0.0389	0.0198985	0.0212	0.0502442	0.0383	0.0522495	0.037	0.0476394	0.0335	0.0449614	0.0276
	Patient	20	0.0513492	0.0449	0.0636116	0.0299	0.0385139	0.0315	0.0588839	0.03145	0.0414106	0.0158	0.0603941	0.0317	0.0462023	0.0298	0.0697754	0.036	0.0350406	0.0206	0.0599995	0.0316	0.0280585	0.00805	0.0437275	0.02605	0.077487	0.0499	0.0542277	0.0416	0.0488146	0.02975	0.0152539	0.0141	0.0435688	0.03055	0.0341643	0.0247	0.0517408	0.0289	0.0561965	0.028	0.0494927	0.02405	0.0535711	0.02405
	Patient	21	-0.00339496	0.003	0.0309356	0.003	-0.00280106	0.00065	0.0293223	0.00875	0.0230803	5e-05	0.036997	0.013	0.0113619	0.0028	0.0496951	0.0184	0.00194507	-0.0074	0.030158	0.00415	0.00320433	-0.0136	0.021792	0.0122	0.0358785	0.012	0.0096	0.0054	0.0220316	0.0041	-0.0222196	-0.0152	0.00756312	0.00555	-0.00290571	-0.0057	0.0299494	0.0083	0.0261535	0.005	0.02016	-0.00245	0.0296929	0.0045
	Patient	22	0.067878	0.0649	0.0856589	0.0617	0.0378555	0.0339	0.0672345	0.0497	0.0481124	0.0276	0.07122	0.0511	0.0495701	0.0387	0.0849954	0.0597	0.0385882	0.0316	0.0682175	0.0468	0.0373973	0.0204	0.053265	0.04135	0.0952372	0.0739	0.0619326	0.0548	0.0615046	0.0477	-0.0153504	-0.01465	0.0542056	0.0454	0.0382353	0.0318	0.0577481	0.041	0.0691537	0.0489	0.0599597	0.0417	0.060708	0.0385
	CHM	1	0.0167029	0.0034	0.00465251	0.0035	0.016995	0.0054	0.0184482	-0.0026	0.0184894	0.0037	-1.51767e-06	-0.0169	0.0303005	0.0151	0.0163968	0.0006	0.0324267	0.0148	0.0240781	0.0076	0.0158503	0.0124	0.00779152	-0.0054	0.0054459	0.0083	0.0217422	0.0038	0.0253446	0.0067	0.0311045	0.00885	0.029653	0.0148	0.0260655	0.0067	0.0273927	0.0141	0.00590441	-0.0056	0.0223742	0.0067	0.0330521	0.0112
	CHM	2	-0.00296954	-0.0156	-0.0222063	-0.0217	-0.0181432	-0.0289	-0.00242548	-0.0207	-0.0113028	-0.0257	-0.0347802	-0.0488	0.0056386	-0.0092	-0.00320615	-0.01805	0.00448559	-0.0103	-0.0113106	-0.0266	0.00116566	-0.0014	-0.0050396	-0.0177	-0.0228081	-0.0175	-0.00119746	-0.0179	0.00541153	-0.0121	0.0153215	-0.0045	0.0133987	0.0009	0.00551237	-0.0132	0.00723841	-0.0047	-0.03052	-0.0413	0.00668301	-0.0081	6.9162e-05	-0.0186
	CHM	3	0.00469378	-0.0066	-0.011616	-0.011	-0.00358616	-0.0116	0.0030752	-0.01315	-0.000774264	-0.0142	-0.0201937	-0.033	0.01359	0.0017	0.115098	0.0936	0.0149184	0.0009	0.00185085	-0.0105	0.00822629	0.0054	-0.00180748	-0.0128	-0.0112913	-0.0069	0.00365099	-0.0103	0.0108014	-0.0041	0.0172349	-0.0007	0.018514	0.007	0.011792	-0.005	0.0161307	0.00505	-0.0161088	-0.0254	0.0103041	-0.0017	0.00874356	-0.0094
	CHM	4	-0.0256363	-0.0352	-0.0510618	-0.0478	-0.0495837	-0.0579	-0.0230958	-0.0384	-0.0416816	-0.05315	-0.0657952	-0.077	-0.0156007	-0.02865	-0.0268056	-0.0376	-0.0235818	-0.0358	-0.0453151	-0.0552	-0.020885	-0.0217	-0.0238948	-0.0328	-0.053697	-0.0446	-0.0314148	-0.04125	-0.0137112	-0.027	0.00244924	-0.0136	-0.00641691	-0.0169	-0.016722	-0.0326	-0.0124463	-0.021	-0.0635908	-0.0717	-0.0134356	-0.025	-0.0229308	-0.0392
	CHM	5	-0.006364	-0.01805	-0.0264471	-0.0254	-0.0231559	-0.0318	-0.00750553	-0.0247	-0.0213414	-0.0295	-0.0382563	-0.0494	0.00275299	-0.0092	-0.00677124	-0.0197	0.00204463	-0.0112	-0.0209417	-0.0295	-0.0048315	-0.0075	-0.0063205	-0.0171	-0.0283282	-0.0211	-0.0059202	-0.0192	0.00203955	-0.0125	0.00957706	-0.009	0.00956856	-0.00275	0.00284618	-0.01475	0.00229916	-0.0087	-0.037513	-0.04435	0.00150591	-0.0091	-0.00324031	-0.0204
	CHM	6	-0.0196413	-0.0256	-0.0303445	-0.0269	-0.0239986	-0.02995	0.140237	0.1169	-0.0230035	-0.0323	-0.0420342	-0.0502	-0.00340629	-0.0133	-0.0126392	-0.0237	-0.00709762	-0.0179	-0.0212065	-0.0299	-0.00876186	-0.0101	-0.0193021	-0.027	-0.0276044	-0.0211	-0.0122267	-0.0221	-0.00869199	-0.0195	-0.000179653	-0.0143	-0.000942811	-0.0076	-0.00903026	-0.0214	-0.00601852	-0.01485	-0.0412389	-0.0444	-0.00710415	-0.0169	-0.00901571	-0.0236
	CHM	7	0.0124576	-0.0057	0.155453	0.1351	0.00755682	-0.0086	0.0188427	-0.0068	0.0149635	-0.00765	-0.00845587	-0.0292	0.0271402	0.0072	0.0152726	-0.0045	0.0270956	0.0055	0.01457	-0.00695	0.0102497	0.0036	0.167105	0.1384	-0.00726148	-0.0063	0.0180736	-0.0038	0.0239295	0.0023	0.0347045	0.0074	0.0285405	0.0115	0.0233081	0.00035	0.0238675	0.0065	-0.00180635	-0.0204	0.0201522	0.002	0.0265839	0.0008
	CHM	8	0.0170322	0.0008	-0.0145416	-0.0135	0.00459585	-0.0101	0.0255388	-0.005	0.0149483	-0.0103	-0.0081434	-0.0305	0.0303161	0.0102	0.0168273	-0.00605	0.0282412	0.0046	0.0123656	-0.0091	0.00994207	0.0054	0.0115496	-0.0057	-0.01268	-0.0089	0.0204064	-0.0015	0.028264	0.0027	0.043891	0.0137	0.0318107	0.0139	0.0274033	0.001	0.0247402	0.0096	-0.00426899	-0.02345	0.0266689	0.0051	0.0316974	0.0015
	CHM	9	0.0240244	0.009	0.00597866	0.0029	0.0243591	0.00885	0.0302953	0.0054	0.0334032	0.0128	0.00853605	-0.01095	0.0402988	0.0211	0.0253675	0.00595	0.0409098	0.024	0.0337367	0.0165	0.0167991	0.011	0.0160638	0.0009	0.00854852	0.0107	0.0309072	0.009	0.0324923	0.01265	0.0421421	0.0146	0.0377716	0.0216	0.0344888	0.0135	0.0327247	0.0179	0.0177131	0.0003	0.0321248	0.01485	0.0467858	0.01975
	CHM	10	0.00120107	-0.0116	-0.0151273	-0.0165	-0.00416839	-0.0143	0.00589408	-0.0162	0.00346688	-0.0114	-0.0190695	-0.0352	0.0170313	0.0017	0.00429187	-0.0117	0.0165109	-0.00165	0.00373747	-0.0113	-0.000256659	-0.0049	-0.00190332	-0.0161	-0.0152934	-0.0132	0.00708232	-0.0082	0.0120775	-0.0043	0.0188877	-0.00325	0.0180887	0.004	0.0120018	-0.0086	0.0134822	-0.0015	-0.00752356	-0.0209	0.0100208	-0.006	0.0188706	-0.0017
	CHM	11	0.0262907	0.0099	0.158525	0.1373	0.0239714	0.0116	0.021983	-0.0007	0.0244672	0.0051	0.00550905	-0.0126	0.0352798	0.0198	0.0242066	0.0055	0.0393535	0.0225	0.0311894	0.0118	0.0268803	0.0217	0.0141156	0.0009	0.0171349	0.0186	0.0226443	0.0046	0.0264823	0.0061	0.0305112	0.00565	0.0354479	0.0197	0.0307906	0.0089	0.0331583	0.0176	0.0150561	-0.0016	0.0295215	0.0128	0.0305216	0.0069
	CHM	12	-0.0100391	-0.0183	-0.0173809	-0.0169	-0.0119743	-0.0178	-0.00564421	-0.02165	-0.00355578	-0.0158	-0.0288194	-0.0385	0.00892598	-0.0017	-0.00665799	-0.0184	0.00377151	-0.0078	-0.00524016	-0.0142	-0.0103875	-0.0124	-0.0117923	-0.0206	-0.022666	-0.0165	0.00159273	-0.0123	0.00264206	-0.0104	0.0138402	-0.0043	0.00728244	-0.0039	0.0026853	-0.013	0.00388423	-0.0075	-0.0221938	-0.0286	-0.00425143	-0.0151	0.0115677	-0.005
	CHM	13	-0.0234387	-0.0312	-0.0428156	-0.0397	0.124727	0.1059	-0.0177202	-0.0322	-0.0350725	-0.04515	-0.0574225	-0.0656	-0.0109743	-0.0218	-0.019369	-0.03085	-0.0183105	-0.0303	-0.0401096	-0.0515	-0.0190985	-0.0211	-0.0159447	-0.0258	-0.0520846	-0.0436	-0.00241674	-0.0161	-0.0113132	-0.0235	0.00317571	-0.0142	-0.00281786	-0.0144	-0.00941418	-0.0251	-0.00593028	-0.021	-0.0522706	-0.05955	-0.00810176	-0.0187	-0.0172693	-0.0309
	CHM	14	-0.000390949	-0.0114	-0.0173032	-0.0132	0.00043716	-0.0074	0.0086085	-0.0143	0.0106515	-0.00525	0.136373	0.1076	0.0203258	0.0055	0.00429173	-0.0127	0.0176649	0.0016	0.00620069	-0.0094	-0.00884801	-0.0079	-0.00341822	-0.01685	-0.020598	-0.0125	0.0132761	-0.0033	0.0154484	-0.0041	0.0257307	0.0029	0.0148489	0.0014	0.0159563	-0.0057	0.00810638	-0.0017	-0.0062201	-0.0196	0.00650354	-0.0094	0.0252664	0.0027
	CHM	15	0.0143173	-0.00155	-0.00152237	-0.0049	0.0157444	0.00365	0.0195304	-0.0047	0.0253963	0.0069	-0.000598158	-0.01845	0.0315428	0.0136	0.0185752	0	0.033945	0.016	0.0240231	0.0083	0.00899748	0.0036	0.00695489	-0.0077	-0.00296365	0.0007	0.0242024	0.0042	0.17015	0.1406	0.0329805	0.0104	0.0289524	0.0119	0.0298259	0.0065	0.0241108	0.0089	0.00969547	-0.0067	0.0192785	0.0001	0.0413165	0.0196
	CHM	16	0.0463715	0.0275	0.0255453	0.0198	0.0660203	0.04745	0.0685358	0.03955	0.084946	0.0581	0.056243	0.03315	0.0735069	0.0542	0.05061	0.02765	0.0795613	0.0573	0.082426	0.05915	0.0181634	0.0121	0.0348976	0.0177	0.0287968	0.0291	0.0641517	0.04	0.0665235	0.04155	0.0782135	0.0465	0.0600446	0.04	0.0650134	0.0378	0.053182	0.0364	0.0720515	0.048	0.0512738	0.0308	0.100235	0.06795
	CHM	17	0.0268517	0.0123	0.0121179	0.0081	0.04408	0.029	0.0408373	0.0156	0.0623601	0.041	0.0289022	0.0113	0.0518153	0.0355	0.032222	0.0126	0.0555652	0.0387	0.058113	0.0398	0.00613197	0.0039	0.0170122	0.0029	0.0149601	0.0175	0.0449405	0.0237	0.0450795	0.0234	0.0536051	0.0271	0.0412833	0.0263	0.0441717	0.0203	0.0355554	0.0209	0.0444101	0.02785	0.031086	0.0137	0.0765242	0.0495
	CHM	18	-0.0189157	-0.0285	-0.0405038	-0.03845	-0.035486	-0.04005	-0.0172747	-0.0319	-0.0299951	-0.03885	-0.0546871	-0.0605	-0.0048415	-0.0142	-0.0173155	-0.02865	-0.011899	-0.0218	-0.029936	-0.03615	-0.0136303	-0.0138	-0.0128693	-0.02285	-0.0427388	-0.0387	-0.0134184	-0.0231	-0.00725351	-0.01835	0.00300667	-0.011	0.00170409	-0.0099	-0.00711294	-0.0185	-0.00393524	-0.0148	-0.048924	-0.0508	-0.00765359	-0.01715	-0.00996406	-0.0179
	CHM	19	0.0202541	0.01215	0.0171974	0.0179	0.0542833	0.0439	0.0472541	0.0292	0.082987	0.065	0.0416912	0.02895	0.0604592	0.0477	0.034224	0.0226	0.061559	0.0488	0.0728564	0.0567	-0.0138252	-0.0096	0.0232158	0.0143	0.0192324	0.0224	0.0589306	0.0419	0.0568847	0.039	0.0688953	0.0453	0.041789	0.0335	0.0509096	0.0345	0.0376734	0.0296	0.052733	0.0397	0.0219038	0.0111	0.0986193	0.0742
	CHM	20	0.050399	0.0249	0.0273296	0.0181	0.0584433	0.0364	0.0590138	0.0235	0.0711754	0.0386	0.0434464	0.0173	0.0661542	0.0418	0.0506168	0.0219	0.0793462	0.0507	0.0716192	0.0437	0.0401453	0.0283	0.0411229	0.0183	0.0342537	0.0266	0.0565425	0.02885	0.059346	0.0311	0.0633001	0.0285	0.0627364	0.0383	0.0617907	0.0292	0.0565488	0.03205	0.0545762	0.02995	0.0575191	0.03055	0.0802158	0.04535
	CHM	21	0.0235269	0.0083	-0.0069409	-0.0047	0.0218433	0.0113	0.0358064	0.0069	0.0365367	0.0169	0.00701046	-0.00955	0.0396481	0.0221	0.0262886	0.0062	0.0455769	0.0241	0.0385949	0.0216	0.0114156	0.00725	0.019205	0.00255	-0.00273915	0.00315	0.0317211	0.01105	0.0388366	0.0176	0.0454834	0.0165	0.0383768	0.0185	0.0369713	0.0126	0.0300329	0.0163	0.017719	0.0045	0.0338895	0.0145	0.0511135	0.0217
	CHM	22	0.185074	0.15455	0.034538	0.0279	0.0744682	0.0559	0.0701891	0.04425	0.0921614	0.0707	0.060835	0.0406	0.0783866	0.0602	0.0566048	0.037	0.0882747	0.0681	0.0893906	0.06955	0.0283444	0.02155	0.0404929	0.0265	0.0392109	0.0359	0.0683562	0.0458	0.0700707	0.048	0.0762616	0.0502	0.0648506	0.0473	0.0683103	0.0466	0.0583787	0.0429	0.0778803	0.0564	0.0558056	0.0369	0.103631	0.076
	Blue shaded parts indicate the trisomic chromosomes
	CHM, complete hydatidiform mole
	Chr, chromosome
