# Supplementary material for: Parental contribution to trisomy in heterozygous androgenetic complete moles
Source: Sci Rep. 2020 Oct 13;10:17137. doi: 10.1038/s41598-020-74375-4 (PMC7555529; doi:10.1038/s41598-020-74375-4)
Supplement: Supplementary file 5 — Supplementary Table S4. [file 41598_2020_74375_MOESM5_ESM.xlsx]

## Sheet: TableS4
	Supplementary Table S4
	Number of two allelic loci in the electropheroglam of PowerPlex 16
	ID	Patient	CHM*
	HM01	9	3
	HM02	12	6
	HM03	12	7
	HM04	12	4
	HM05	14	11
	HM06	10	6
	HM07	12	3
	HM08	14	7
	HM09	11	3
	HM10	8	7
	HM11	11	6
	HM12	12	8
	HM13	10	4
	HM14	12	5
	HM15	12	6
	HM16	11	11
	HM17	12	8
	HM18	13	7
	HM19	12	5
	HM20	14	8
	HM21	11	9
	HM22	11	8
	HM23	13	8
	HM24	12	8
	HM25	11	9
	HM26	14	8
	HM27	12	10
	HM28	11	7
	HM29	14	4
	HM30	11	5
	HM31	14	4
	Average	11.8387	6.6129
	Median	12	7
	Minimum	8	3
	Maximum	14	11
	CHM, complete hydatidiform mole
	* Number includes Amelogenin locus (sex chromosome).
