# Supplementary material for: Parental contribution to trisomy in heterozygous androgenetic complete moles
Source: Sci Rep. 2020 Oct 13;10:17137. doi: 10.1038/s41598-020-74375-4 (PMC7555529; doi:10.1038/s41598-020-74375-4)
Supplement: Supplementary file 6 — Supplementary Table S5. [file 41598_2020_74375_MOESM6_ESM.xlsx]

## Sheet: TableS5
	Supplementary Table S5
	Median values of log R ratio based on autosomal chromosomes of androgenetic homozyhgous CHM
	Chromosome	1	2	3	4	5	6	7	8	9	10	11	12	13	14	15	16	17	18	19	20	21	22	X	Y
	CHM001.LRR	-0.00983318	-0.00400074	-9.47656e-05	0.0085165	-0.0001612	-0.00388481	7.43806e-05	-0.00404075	-0.00631529	-0.00962012	-0.0110945	-0.00729491	0.00294306	-0.00993318	-0.0145557	-0.0249518	-0.0251525	-0.00502612	-0.0252887	-0.0218074	0.00787933	-0.0288907	0.0152429	-4.02714
	CHM002.LRR	-0.000555783	0.00298073	0.00482704	0.00777071	0.0050238	0.00518438	0.0066804	0.000256231	0.00323335	0.00448589	-0.00207974	0.00266859	0.00779055	0.00307693	7.1371e-05	-0.0109709	-0.0113233	-0.000577891	0.00261744	-0.0062927	0.0137633	-0.00722789	0.00869447	-3.85941
	CHM003.LRR	-0.00275637	0.00192561	0.00392986	0.00572339	0.0046335	0.0026722	0.00513108	-0.0032201	-0.000500728	0.00156806	-0.0056798	-0.00318295	0.00420863	-0.00546062	-0.0012969	-0.0184093	-0.0174673	-0.00316145	-0.0207944	-0.0111874	0.0016025	-0.0129722	-0.0052023	-4.27019
	CHM005.LRR	0.00642898	0.0164217	0.0185439	0.0288342	0.0207524	0.0139037	0.016516	0.0107982	0.0103298	0.0086266	0.00438413	0.00791533	0.024809	0.00322588	0.000763401	-0.0214142	-0.0237503	0.0157904	-0.0361111	-0.0114527	0.0204126	-0.0281575	0.0184327	-3.8048
	CHM006.LRR	-0.000531868	0.00981256	0.0112517	0.0231181	0.013339	0.00962209	0.00896292	0.00338409	0.00362822	0.000273083	-0.0031833	0.00133509	0.0166625	-0.00258722	-0.0056602	-0.0305114	-0.0283941	0.00796228	-0.0462935	-0.0193478	0.0106757	-0.0320997	0.0133121	-4.48958
	CHM007.LRR	0.00891977	0.019495	0.0230386	0.0347193	0.0241535	0.018522	0.0211921	0.0165546	0.0118986	0.0110858	0.00751205	0.0118827	0.0277454	0.0115939	0.00431246	-0.0203821	-0.0205799	0.0155755	-0.0332132	-0.00822197	0.0196102	-0.0201606	0.0168003	-3.9111
	CHM008.LRR	-0.00198131	0.00514059	0.0102781	0.0221148	0.0140736	0.00887447	0.00892524	0.00149436	0.000845219	-0.00312491	-0.00712509	0.000100692	0.0150393	-0.00402131	-0.00526746	-0.0316341	-0.0303284	0.000234737	-0.0473977	-0.0220607	0.0098913	-0.0361922	0.00804215	-4.01857
	CHM009.LRR	0.0225296	0.0385867	0.0421127	0.0605238	0.0452607	0.0347382	0.0357007	0.0358815	0.0285561	0.0256187	0.0219046	0.026873	0.0519359	0.0248919	0.0158327	-0.0138507	-0.0225334	0.0404723	-0.0513545	-0.000459525	0.0395704	-0.0279078	0.0389568	-3.9672
	CHM010_2.LRR	0.0199702	0.0355383	0.0417094	0.066435	0.0448021	0.0350479	0.0351648	0.0331017	0.0245731	0.0207073	0.0200592	0.0253584	0.0479028	0.0192395	0.0113724	-0.0258297	-0.0303614	0.0337059	-0.0522138	-0.0117596	0.0337237	-0.039995	0.0573648	-4.09586
	CHM011.LRR	-0.00516415	0.00856831	0.0139236	0.0311512	0.0157746	0.00808576	0.00884242	0.00497238	-0.000327664	-0.00520648	-0.00505904	-0.00212435	0.0224074	-0.0057177	-0.0133162	-0.0445568	-0.048236	0.00725	-0.0729234	-0.0324514	0.00283724	-0.0603977	0.0191556	-3.80573
	CHM012.LRR	0.00110371	0.0185272	0.0227259	0.0454759	0.0239113	0.0144665	0.0170324	0.0146529	0.00553135	0.00250962	0.0024952	0.00261263	0.0362379	0.00397969	-0.00682794	-0.0445951	-0.0501677	0.0199105	-0.0873395	-0.0246588	0.0195848	-0.0586356	0.0269927	-4.05286
	CHM013.LRR	0.0135324	0.0215788	0.0252792	0.0333445	0.0257639	0.0213263	0.0241864	0.021399	0.0183486	0.0189673	0.0112172	0.0183638	0.0330238	0.0171769	0.0113676	-0.00825587	-0.00646852	0.0194241	-0.0203003	-0.00140105	0.0319197	-0.0118055	0.0280484	-4.14589
	CHM014.LRR	-0.00582126	0.004457	0.00813938	0.02119	0.0114291	0.00714963	0.00624705	0.00176295	-0.00319329	-0.00477361	-0.00606014	-0.00554289	0.013405	-0.0069851	-0.0113411	-0.0400243	-0.0406123	0.00256971	-0.0634347	-0.0255929	0.00414364	-0.0469044	0.011577	-3.85489
	CHM015.LRR	0.00154186	0.00573461	0.0108735	0.0105687	0.010504	0.00862216	0.010051	0.00114014	0.00486646	0.00499458	-0.00245585	0.00141567	0.00507333	-0.00286463	-0.00226412	-0.0135341	-0.0162922	0.00184505	-0.0212857	-0.0105495	0.0146228	-0.0179657	0.0038128	-4.24686
	CHM016.LRR	-0.00297303	0.00898472	0.0131173	0.0256274	0.0133954	0.00606167	0.00957066	0.00593982	-0.000759675	0.000277037	-0.00529335	-0.00286881	0.0174901	-0.00153658	-0.00722085	-0.030186	-0.035052	0.00466342	-0.0567462	-0.0195684	0.0125064	-0.0349146	0.015313	-4.48273
	CHM018.LRR	-0.017689	0.00475016	0.0119837	0.0319945	0.0150723	0.00271185	0.00368037	0.00419817	-0.00830525	-0.0124663	-0.0133718	-0.0122099	0.0251026	-0.0158705	-0.0230313	-0.0631049	-0.0786557	0.00817093	-0.123857	-0.0410253	-0.000779722	-0.0852494	0.0123284	-4.07063
	CHM019.LRR	-0.00429141	-0.0087118	-0.00527061	-0.00794361	-0.00511004	-0.00234616	-0.00149716	-0.00894134	-0.002232	-0.00400169	-0.00919614	-0.00460254	-0.0065514	-0.00856578	-0.0052215	-0.00892559	-0.00107168	-0.0102477	0.0153727	-0.00506043	0.014052	0.00287492	-0.00411737	-3.8952
	CHM020.LRR	0.00067496	0.00869003	0.0124333	0.0188898	0.0111145	0.00893806	0.0101104	0.00508198	0.00223155	0.00360678	-0.00256137	0.00326329	0.0111674	-0.00158836	-0.00619067	-0.0212677	-0.0185271	0.00583337	-0.030082	-0.0127822	0.00969777	-0.0207012	0.0178612	-3.77751
	CHM021.LRR	-0.00288467	0.0125089	0.0201413	0.034605	0.0178629	0.0136038	0.00943808	0.00293044	-0.00645642	-0.00601532	-0.00832234	-0.00270921	0.0191523	0.00848684	-0.0215489	-0.0606338	-0.06002	0.0216747	-0.0923372	-0.0399557	-0.0117783	-0.0788878	0.00933659	-4.2856
	CHM022.LRR	0.00405326	0.0160141	0.0181552	0.0316448	0.0161918	0.0170957	0.0179478	0.00696086	-0.00486593	0.00144977	-0.00268267	0.0056511	0.0126648	-0.00484441	-0.0111457	-0.0392039	-0.0278476	0.000359399	-0.0316643	-0.0312078	0.00208791	-0.0432152	0.00202797	-4.02916
	CHM023.LRR	-0.00259118	0.00902026	0.0142935	0.0270404	0.0148982	0.0139137	0.00740083	-0.00163855	-0.00377341	-0.00907278	-0.00412582	-0.00564009	0.00850206	-0.010257	-0.0146896	-0.0574169	-0.0489045	-0.00037067	-0.0731393	-0.0329567	-0.00336606	-0.0618361	-0.00729984	-4.47234
	CHM024.LRR	-0.00559209	0.0155198	0.0261007	0.0531942	0.0230699	0.0168771	0.0123591	0.00788728	-0.0070427	-0.00972972	-0.00884478	-0.00150176	0.0347641	-0.00955541	-0.0244961	-0.0789702	-0.074546	0.0114656	-0.120012	-0.0488634	0.00281356	-0.0976766	0.0180545	-4.05416
	CHM026.LRR	-0.0031621	0.0119423	0.0200659	0.0357032	0.0188098	0.0138942	0.00979164	0.00375336	-0.00621549	-0.00735044	-0.00636569	-0.000790563	0.0187972	-0.00981197	-0.0141335	-0.0593689	-0.0548318	2.7431e-05	-0.0865157	-0.0394576	0.00328783	-0.0731083	-0.002075	-3.89231
	CHM028.LRR	0.0216942	0.0338155	0.0364632	0.0471046	0.0320644	0.0374306	0.032754	0.0255002	0.0174384	0.0205916	0.0171124	0.0235901	0.0282064	0.0166067	0.00899164	-0.0236155	-0.00469726	0.0132613	-0.0127232	-0.00620565	0.031075	-0.0261425	0.0300676	-3.80973
	CHM029.LRR	0.00496004	0.0172743	0.0206612	0.0319416	0.0192368	0.0181241	0.0185833	0.0112711	0.00215797	0.00301652	0.00210061	0.00773941	0.015733	-0.00517951	-0.0107792	-0.0306296	-0.0287343	0.0034613	-0.03271	-0.0218771	0.000877876	-0.0410133	0.0108376	-4.55642
	CHM030.LRR	-0.00501443	0.00531907	0.00822078	0.0138113	0.00875353	0.0052357	0.00497752	0.000302486	-0.00108136	-0.00072453	-0.00526193	-0.00239013	0.00712328	-0.00713831	-0.00978227	-0.0344516	-0.0335702	-0.00106832	-0.0461975	-0.0215138	0.00236162	-0.0360541	0.00177411	-3.87928
	CHM031.LRR	0.0232011	0.0254588	0.0321483	0.026118	0.0146224	0.0320178	0.028367	-0.00457446	-0.0053283	-0.00141981	-0.0079069	0.0148882	-0.0116174	-0.0255213	-0.0226087	-0.0564378	-0.0333331	-0.0316188	-0.0159512	-0.0545521	-0.0278536	-0.0741884	-0.0514119	-3.95575
	CHM032.LRR	0.00783468	0.0186785	0.0362028	0.0503356	0.0278943	0.02221	0.0221112	0.0150218	0.00999686	0.00242343	0.00296897	0.0145596	0.0336592	0.0266724	-0.000363359	-0.0397526	-0.0393334	0.0160819	-0.0699415	-0.0244644	0.0129138	-0.0610355	0.030883	-4.34511
	CHM033.LRR	-0.00564825	0.0140018	0.0227689	0.0478488	0.0227936	0.013975	0.0119848	0.00768603	-0.00366582	-0.00774808	-0.00605958	-0.00129148	0.0300717	-0.00269098	-0.018685	-0.0631676	-0.068352	0.00882772	-0.101656	-0.0424969	0.00761829	-0.0831307	0.015627	-4.43285
	CHM034.LRR	-0.00941917	-0.000463482	0.00407239	0.0181017	0.00617796	0.000653214	0.00243271	5.74411e-05	-0.00803466	-0.0103288	-0.0116471	-0.00715409	0.010063	-0.00865895	-0.0121419	-0.0414761	-0.0458151	9.15777e-05	-0.0622516	-0.031237	-0.00273845	-0.0522697	0.00703035	-4.01567
	CHM035.LRR	-0.0179698	-0.0098559	-0.0054652	0.00647145	-0.00197403	-0.00747975	-0.00683476	-0.0129369	-0.0132635	-0.0175353	-0.0197951	-0.0143458	3.84376e-05	-0.0222018	-0.021936	-0.0506851	-0.0526756	-0.00873607	-0.0676063	-0.0388782	-0.0111383	-0.0568185	0.301779	-3.92426
	CHM038.LRR	0.00142924	0.0156868	0.0202161	0.0387245	0.0240611	0.0132152	0.0153601	0.0131754	0.00854676	0.000817202	0.00123164	0.002654	0.028298	0.00399615	-0.00593484	-0.0377304	-0.0381893	0.0162161	-0.061945	-0.023681	0.0141795	-0.0475552	0.0217588	-4.38963
	CHM039.LRR	0.00117038	0.0110489	0.0157822	0.0248977	0.0160058	0.0121294	0.0123905	0.00679457	0.00322056	0.00093872	0.000653042	0.00280025	0.0171477	-0.00227825	-0.00449527	-0.0313728	-0.0318502	0.00764326	-0.040847	-0.0201185	0.0157341	-0.031967	0.00570918	-4.05566
	CHM040.LRR	-0.00718165	0.00753454	0.0115993	0.02857	0.0134007	0.00692201	0.00586137	0.00199723	-0.00198699	-0.00916676	-0.00721955	-0.00527583	0.0186975	-0.00821929	-0.0135668	-0.047761	-0.0522447	0.00443326	-0.0763154	-0.0312192	0.00233673	-0.056223	0.00598906	-4.26973
	CHM041.LRR	-0.00590592	0.0028823	0.00896267	0.0180393	0.00870729	0.00649584	0.00542119	-0.00382575	-0.0089204	-0.0090007	-0.0123869	-0.00378626	0.00888763	-0.0104752	-0.0178359	-0.0500332	-0.0422153	-0.0057297	-0.06078	-0.0348063	-0.0013735	-0.0603795	-0.00702753	-3.8549
	CHM042.LRR	-0.00100942	0.0103254	0.0126511	0.0245489	0.0140049	0.00684002	0.00969179	0.0100425	0.00336024	0.00518421	0.00144153	0.00302922	0.0184559	0.00392755	-0.00523363	-0.015876	-0.0233817	0.0122986	-0.0320917	-0.0108948	0.0154761	-0.0210009	0.0434844	-4.19847
	CHM043.LRR	0.00159391	0.014578	0.0200956	0.0336359	0.021151	0.0151589	0.0153172	0.00846171	0.000786692	3.56e-05	0.000414247	0.00322828	0.0162554	-0.00431521	-0.00576851	-0.0464598	-0.0448369	0.00701597	-0.0682606	-0.0260405	0.0120741	-0.0592372	-0.00196693	-4.0287
	CHM046.LRR	0.0129053	0.0179687	0.0229781	0.0304037	0.0243064	0.0226856	0.0234133	0.0119558	0.0128767	0.0109419	0.00753891	0.017152	0.0162159	0.00614002	0.00927123	-0.0217729	-0.0133516	0.0124262	-0.0198623	-0.0105385	0.0218311	-0.0202923	-0.00544634	-4.18022
	CHM047.LRR	-0.00415691	0.00527486	0.0110824	0.0215585	0.00974346	0.00699826	0.0063813	0.000105336	-0.00423742	-0.00629624	-0.00705527	-0.00330611	0.0078423	-0.00887861	-0.0128352	-0.0411823	-0.0391155	0.00376889	-0.052336	-0.0265172	0.00575055	-0.0440452	0.000220637	-3.87368
	CHM048.LRR	9.85427e-05	0.0176413	0.0242435	0.0435238	0.0232467	0.0160589	0.013026	0.0110703	0.00205064	-0.0016927	0.000149101	0.00194931	0.0328795	-0.0017026	-0.00777077	-0.0501757	-0.0530012	0.0162283	-0.0915022	-0.0308995	0.0129121	-0.0650986	0.024661	-4.18192
	CHM049.LRR	-0.00703323	0.00545751	0.0110331	0.0287625	0.0110906	0.00534554	0.00513862	0.00205854	-0.00333705	-0.00927498	-0.00845921	-0.00309738	0.0181358	-0.00774622	-0.0172657	-0.0477444	-0.0487603	0.00289329	-0.07164	-0.0332158	0.00389239	-0.0610296	0.0242663	-4.04449
	CHM050.LRR	0.00505139	0.0200602	0.0182073	0.0304663	0.017751	0.0168203	0.016665	0.00352357	-0.00495912	-0.000640864	-0.00692851	0.00853326	0.0112906	-0.0030966	-0.00988868	-0.0391349	-0.0234121	-0.00407736	-0.0268132	-0.0303976	0.000104476	-0.0455479	0.0154892	-4.4349
	CHM051.LRR	-0.00784154	0.00182685	0.0058815	0.0194671	0.00771203	0.002631	0.00405069	0.000629663	-0.00605716	-0.00915771	-0.00720464	-0.00312642	0.0120541	-0.00467164	-0.0152029	-0.037623	-0.0422216	0.00134436	-0.0515886	-0.0286213	0.01041	-0.0489146	0.0163216	-4.10752
	CHM053.LRR	-0.00638953	-0.0020282	2.80329e-05	0.0074241	0.00188559	0.0030892	0.000584279	-0.00621636	-0.00702658	-0.0085304	-0.0120121	-0.00458968	0.000163116	-0.00941809	-0.0110743	-0.0297215	-0.0241655	-0.00576251	-0.0191581	-0.0239806	0.0123072	-0.0288579	-0.00660504	-4.40488
	CHM054.LRR	-0.00311267	0.011242	0.0193854	0.0406257	0.0214983	0.0148104	0.0135363	0.00934171	0.000329825	-0.00563262	-0.00466189	0.00155062	0.0270265	-0.000881164	-0.0131242	-0.0501242	-0.0516548	0.0134883	-0.0761452	-0.0338171	0.00536944	-0.0643457	0.0228073	-4.24923
	CHM055.LRR	0.000363526	0.0140797	0.0188398	0.0380476	0.0209484	0.0115554	0.0169347	0.0125889	0.00649644	0.00136782	0.000491958	0.00494496	0.0293834	0.0014094	-0.00712172	-0.0363112	-0.0393054	0.0137364	-0.0630361	-0.0214465	0.0132903	-0.0467957	0.0287581	-3.98597
	CHM056.LRR	-0.01008	0.00980872	0.0166561	0.037549	0.0187748	0.00514942	0.00495027	0.00601432	-0.00299767	-0.0106098	-0.00578034	-0.00884551	0.0265333	-0.00676029	-0.0186144	-0.0589768	-0.0714981	0.0116353	-0.115132	-0.034537	0.00809115	-0.0748184	0.0235948	-3.8446
	CHM057.LRR	0.00769476	0.01395	0.0213569	0.0333168	0.0214816	0.0155168	0.0203454	0.0131822	0.011459	0.00787779	0.00648797	0.00921031	0.0236274	0.00631033	0.00175728	-0.022399	-0.0213457	0.014177	-0.0310671	-0.0106376	0.0141806	-0.023653	0.0190633	-4.04871
	CHM058.LRR	-0.00185327	0.00568948	0.00929276	0.0205043	0.0121854	0.00672071	0.00555037	0.00295387	0.000135516	-0.00222046	-0.00511302	-0.00197744	0.0190837	-0.000814224	-0.00334882	-0.0259773	-0.0278547	0.00413404	-0.0416918	-0.0175387	0.00953615	-0.031466	0.0139261	-3.91041
	CHM059.LRR	6.74156e-05	0.0172709	0.0227989	0.0421455	0.0222997	0.0143336	0.012415	0.0129735	0.00491856	0.00116506	-8.59939e-05	0.00217051	0.0313963	0.000931931	-0.00912742	-0.0404212	-0.0462114	0.0171938	-0.07779	-0.0228167	0.0156784	-0.0523039	0.0301621	-4.08593
	CHM060.LRR	-0.00943272	0.00980393	0.0166354	0.038349	0.0201117	0.00785991	0.00576022	0.00303059	-0.00441656	-0.00914785	-0.0063586	-0.00825838	0.0267574	-0.00880126	-0.0166657	-0.0614013	-0.0693016	0.0100127	-0.117701	-0.0342256	0.00485035	-0.0719478	0.0128468	-3.796
	CHM062.LRR	-0.0172603	0.0069778	0.0150017	0.0450835	0.0163193	0.00488274	0.00504402	0.00285072	-0.0113233	-0.0184957	-0.0154788	-0.0125451	0.0293904	-0.0142684	-0.0287338	-0.0782062	-0.087087	0.00793876	-0.133611	-0.0540225	-0.000881767	-0.0989414	0.0183376	-3.93546
	CHM063.LRR	-0.00261599	0.00985629	0.0150342	0.0353476	0.0202243	0.0105742	0.00865652	0.00762291	0.000718794	-0.00399759	-0.0037882	0.000852782	0.0264038	-0.00452119	-0.0123413	-0.0490088	-0.0563681	0.00674065	-0.0875253	-0.0319086	0.00989737	-0.0604627	0.0133687	-4.00146
	CHM064.LRR	-0.00816844	0.00604883	0.0119228	0.0292207	0.0140231	0.00582155	0.00689924	0.00524573	-0.00154799	-0.00961285	-0.007351	-0.00659714	0.0209732	-0.00792545	-0.0127597	-0.0517591	-0.0549363	0.00794757	-0.0843896	-0.0287386	0.00745319	-0.0574646	0.0158545	-3.97985
	CHM066.LRR	-0.00701176	0.00373158	0.00771126	0.0218468	0.010022	0.000752744	0.00379805	0.000113676	-0.00347742	-0.00706987	-0.00740952	-0.00543965	0.0169646	-0.00460508	-0.0149383	-0.0390642	-0.0426241	0.00380079	-0.0558958	-0.0279432	0.00722493	-0.0426482	0.0136177	-3.94523
	CHM067.LRR	-0.00635394	0.0063283	0.0121317	0.0240742	0.0153588	0.00672259	0.00635895	0.00211607	-0.00211448	-0.00584272	-0.00515086	-0.00456385	0.0175933	-0.00599943	-0.0113148	-0.0462298	-0.0523862	0.00506776	-0.0775708	-0.0257087	0.0102134	-0.0521619	0.00532926	-4.1737
	CHM068.LRR	-0.00647521	0.00950702	0.0138	0.0354069	0.0172803	0.00754387	0.00718471	0.00640108	-0.00367621	-0.00510607	-0.00451257	-0.00453862	0.0258976	-0.0062576	-0.0148893	-0.0480115	-0.0563804	0.00981939	-0.0852735	-0.0305681	0.0105976	-0.059772	0.0207619	-4.26307
	CHM069.LRR	-0.0118544	0.00277451	0.0101155	0.0290219	0.0122443	0.00318658	0.00167594	0.000814194	-0.00985907	-0.0123213	-0.0139621	-0.00908645	0.0190632	-0.0139184	-0.0211908	-0.0601393	-0.0650957	0.00386632	-0.0980203	-0.0397968	0.00278618	-0.0728103	0.013822	-4.29296
	CHM070_2.LRR	-0.0028773	0.00530536	0.00831808	0.0170055	0.0112199	0.00800145	0.00755268	-0.0012657	0.00140021	-0.00126592	-0.00534609	0.000225452	0.00888379	-0.00476395	-0.00504239	-0.0304473	-0.0242481	0.00289981	-0.0366942	-0.0183247	0.000472531	-0.0270182	0.0033079	-4.57869
	CHM072_2.LRR	0.0131508	0.0351365	0.0425164	0.0560009	0.0448568	0.0318262	0.0314826	0.0314905	0.0210193	0.0150742	0.0166832	0.0170862	0.0536971	0.0157011	0.0060913	-0.0362309	-0.0486729	0.0370975	-0.0891945	-0.0137274	0.0336456	-0.051773	0.0432968	-4.06099
	CHM073.LRR	0.00627591	0.0193062	0.0234447	0.0390296	0.0256791	0.0185625	0.0195827	0.017388	0.0113324	0.00672995	0.00455507	0.00994101	0.0319977	0.00928396	-0.00137949	-0.0286582	-0.0281689	0.0213497	-0.04411	-0.014687	0.0278089	-0.0349286	0.0212111	-3.87545
	CHM074.LRR	-0.00660573	0.00389547	0.00846812	0.0174752	0.00971502	0.00481264	0.00538126	0.000533907	-0.000888177	-0.0056779	-0.00686167	-0.00616959	0.0144878	-0.00683096	-0.00965267	-0.0367108	-0.0393345	0.00285063	-0.056376	-0.0260998	0.00636846	-0.0396409	0.00902488	-4.03104
	CHM075.LRR	0.00148422	0.0202345	0.0241456	0.0419619	0.0279036	0.01588	0.0173397	0.015297	0.0108374	0.00554472	0.00328319	0.00243734	0.0337068	0.00560082	-0.00644627	-0.0373153	-0.0462775	0.0203821	-0.086184	-0.0182796	0.0193136	-0.048287	0.0229659	-4.04653
	CHM076.LRR	0.0104829	0.0232623	0.0250677	0.0379089	0.0296517	0.0211657	0.0209529	0.0157914	0.0152852	0.0126821	0.01124	0.0124813	0.0271881	0.00820522	0.00393389	-0.0255909	-0.0254655	0.020695	-0.0532458	-0.00691542	0.0255328	-0.0262961	0.0218877	-4.05674
	CHM078.LRR	-0.00766184	0.00844093	0.0129171	0.0305713	0.0173175	0.00489868	0.00935077	0.010154	-0.000898158	-0.00412436	-0.00373871	-0.00027279	0.0253143	-0.00176855	-0.015569	-0.0387856	-0.050245	0.0143339	-0.0660477	-0.0268136	0.0115312	-0.0540416	0.0370428	-4.14629
	CHM079.LRR	-0.00803622	0.00273949	0.00625296	0.0217895	0.0096472	0.00188404	0.00358679	-0.000102419	-0.0050058	-0.00659977	-0.0094644	-0.00511859	0.0123863	-0.00208387	-0.0129952	-0.0381964	-0.0414167	0.00116763	-0.0545184	-0.027638	0.00273485	-0.0459981	0.0126642	-4.40113
	CHM080.LRR	-0.0108598	0.018772	0.0278259	0.063867	0.0308575	0.011533	0.0140688	0.0174587	-0.00181095	-0.00834954	-0.00434359	-0.00489009	0.0489451	-0.00126153	-0.0219495	-0.0735382	-0.0888054	0.026773	-0.151552	-0.0455553	0.0159816	-0.098029	0.049372	-4.26634
	CHM081.LRR	0.000352178	0.0213736	0.0275369	0.0497477	0.0303162	0.0179036	0.0171968	0.01796	0.00550574	0.00152382	0.00561735	0.000385705	0.0403748	0.00178219	-0.00790102	-0.0491385	-0.060077	0.0257903	-0.103397	-0.0255558	0.0174546	-0.0646499	0.0360106	-4.45745
	CHM082.LRR	-0.0113815	0.00661474	0.0135433	0.0324972	0.0144297	0.0041788	0.00191702	0.00504522	-0.00506974	-0.0090476	-0.00851967	-0.00995162	0.0288471	-0.00608242	-0.0187737	-0.0527563	-0.063271	0.00576313	-0.0997962	-0.0333804	0.00527177	-0.0667316	0.0206606	-3.85412
	CHM083.LRR	-0.0111507	0.00699629	0.0126245	0.0308466	0.0148772	0.00589957	0.00369813	0.00254198	-0.00382148	-0.0103261	-0.00576976	-0.00940043	0.0220784	-0.0103765	-0.0193084	-0.0546195	-0.0630983	0.00725248	-0.0983264	-0.0325374	0.00691653	-0.0651419	0.0159098	-4.20526
	CHM084.LRR	-0.00459244	0.00636769	0.00793449	0.0206751	0.00778397	0.00698225	0.00589503	-0.000351661	-0.00214183	-0.00585338	-0.00604796	-0.00174513	0.0118684	-0.00700766	-0.0122513	-0.03654	-0.033196	0.00236059	-0.045568	-0.0274903	0.0094034	-0.0421609	0.00240481	-4.1804
	CHM085.LRR	0.0228794	0.0326606	0.0370688	0.0489007	0.0392601	0.0341115	0.0368753	0.0329129	0.0280271	0.0258438	0.0215988	0.027966	0.0413363	0.024483	0.0176311	-0.0037657	-0.00572603	0.0333859	-0.0144235	0.00126524	0.0391338	-0.0107529	0.0426463	-4.26541
	CHM086.LRR	-0.00909433	0.00327298	0.00895173	0.0227762	0.00863113	0.00405892	0.00238566	-0.000146795	-0.00465197	-0.00919661	-0.00859078	-0.0103041	0.016607	-0.0121353	-0.0163141	-0.0482903	-0.0524257	0.00415925	-0.0785029	-0.0280828	-0.00150038	-0.0532944	0.00343384	-3.90209
	CHM087.LRR	-0.00529292	0.00640296	0.00971092	0.0239088	0.0109218	0.0041024	0.00629406	0.0041012	-0.00168797	-0.00309057	-0.00541125	-0.00154928	0.0136571	-0.00152406	-0.0116285	-0.0318544	-0.0406413	0.00516399	-0.05559	-0.0218558	0.0100193	-0.0401081	0.0117654	-3.95034
	CHM088.LRR	-0.00519358	0.0101685	0.0125262	0.0271708	0.0162312	0.00937982	0.00938964	0.00448332	-0.000427397	-0.00386584	-0.00459986	-0.00176588	0.0191582	-0.00663256	-0.0112132	-0.04737	-0.0519446	0.00881345	-0.0828816	-0.0290076	0.0101575	-0.0563187	-0.007098	-3.96401
	CHM090.LRR	-0.0146049	0.00161625	0.00847667	0.0256154	0.00788625	0.000854673	-0.000440773	-0.000778044	-0.00858343	-0.0127263	-0.0122819	-0.0136506	0.0191945	-0.0163184	-0.0224984	-0.0585522	-0.0658527	0.00162346	-0.0963601	-0.0356393	-0.000386196	-0.0676337	0.00764292	-4.39131
	CHM093.LRR	0.0141482	0.0313668	0.0360599	0.056542	0.0393833	0.0305483	0.0291128	0.0278009	0.0179418	0.015421	0.0143574	0.015632	0.0442956	0.0174584	0.00519826	-0.0318828	-0.0360283	0.0301736	-0.0677395	-0.0113201	0.0287021	-0.0386668	0.0305947	-3.97157
	CHM094.LRR	0.00907325	0.0284254	0.0338953	0.0613027	0.035661	0.0235718	0.0265187	0.0268139	0.014069	0.0103179	0.00909358	0.0111018	0.0476141	0.0131057	-0.000758858	-0.0383358	-0.0480226	0.0303881	-0.0801757	-0.0199696	0.0239638	-0.0536765	0.0401649	-4.30064
	CHM095.LRR	-0.00363306	0.00368947	0.00920091	0.0175335	0.0113778	0.00800256	0.00541091	-0.00117719	-0.00094785	-0.00443739	-0.00611299	-0.00081431	0.00973313	-0.00535308	-0.0058681	-0.0373096	-0.0339628	0.00340073	-0.0509996	-0.0218785	0.00806977	-0.0378461	0.00528993	-3.92876
	CHM097.LRR	0.0110416	0.0272743	0.0320725	0.0513429	0.0348436	0.0248409	0.0238367	0.0217778	0.0162229	0.0119618	0.0121401	0.0121617	0.0437209	0.013041	0.00493313	-0.0340821	-0.0360815	0.0266811	-0.0671411	-0.0139506	0.0295063	-0.0385634	0.0300208	-4.51824
	CHM098.LRR	-0.000206222	0.0122158	0.0173669	0.0351319	0.0193533	0.00979941	0.0112071	0.012022	0.00500426	0.00106023	-0.000605076	0.00257786	0.0258075	0.0021736	-0.00844342	-0.0303114	-0.0341178	0.0135962	-0.0481104	-0.0197238	0.0145295	-0.0375245	0.0315099	-4.02373
	CHM099.LRR	-0.00236963	0.00262293	0.00836125	0.0178376	0.00877943	0.00768526	0.00620964	-0.00618786	-0.00417274	-0.00673471	-0.0101381	-0.00380312	0.00661432	-0.00977881	-0.00919216	-0.0385083	-0.0320385	-0.00399423	-0.0416502	-0.0259682	0.00486046	-0.0329086	-0.0109895	-4.31322
	CHM100.LRR	-0.00424445	0.00184351	0.00455224	0.0153111	0.00890361	0.00414158	0.00434067	-0.00234345	-0.00192603	-0.0042868	-0.00787495	-0.00334645	0.00872507	-0.00805515	-0.00893684	-0.0314638	-0.0307307	0.000330599	-0.0406599	-0.0201629	0.00720063	-0.0299785	-0.00605729	-3.95227
	CHM101.LRR	0.00497358	0.0100773	0.0148777	0.0225027	0.0191317	0.0132056	0.0130023	0.009951	0.00933437	0.00555705	0.00423521	0.00565693	0.0207704	0.00589623	0.00262095	-0.0203981	-0.0172886	0.0107887	-0.0231866	-0.00731976	0.0173319	-0.0147094	0.0171127	-4.39337
	CHM102.LRR	-0.00566702	0.0112273	0.0176633	0.0405855	0.0220797	0.0115327	0.011705	0.011431	0.000681406	-0.00573535	-0.00318304	-0.002281	0.0294994	-0.00211703	-0.0145899	-0.0558044	-0.0644686	0.0164079	-0.104328	-0.0323669	0.00713996	-0.069528	0.0237162	-4.07489
	CHM103.LRR	-0.000632863	0.0255558	0.0345523	0.0617898	0.0370725	0.0207733	0.0206421	0.0212475	0.00414073	-0.000464256	0.00551019	0.00144462	0.0502398	0.00320924	-0.0117884	-0.0681971	-0.0853224	0.0322242	-0.147935	-0.0342413	0.0154542	-0.0883775	0.0399602	-3.99925
	CHM104.LRR	-0.011175	0.0126663	0.0192551	0.0415238	0.0207703	0.0113098	0.00895105	0.00668356	-0.00456519	-0.00962055	-0.00667735	-0.00862426	0.0307143	-0.00811253	-0.0200294	-0.0702309	-0.0810575	0.0154432	-0.136256	-0.0420462	0.00465433	-0.0889007	0.0208382	-3.83082
	CHM105.LRR	-0.00474648	0.0130521	0.0190494	0.0394607	0.0226269	0.0124576	0.0113576	0.00871464	0.000573448	-0.0037028	-0.00270705	-0.00365423	0.0290455	-0.00594555	-0.0130599	-0.0543227	-0.060937	0.0137314	-0.0999513	-0.0286595	0.0145899	-0.0663088	0.0149271	-3.68931
	CHM106.LRR	-0.00878686	0.0171979	0.0261494	0.0541706	0.0288117	0.0146501	0.0133516	0.0133327	-0.000985367	-0.00742901	-0.00762666	-0.00671713	0.0406992	-0.00307967	-0.0217644	-0.0746124	-0.0900978	0.0239161	-0.156768	-0.0464606	0.00720371	-0.102673	0.0367254	-3.83037
	CHM110.LRR	0.000569924	0.0183528	0.0252724	0.0450646	0.0249175	0.017659	0.0164283	0.0126726	0.00395636	0.00446138	-0.000939718	0.00400001	0.0294953	0.00300176	-0.010102	-0.0470237	-0.0498519	0.0157443	-0.0818886	-0.0267523	0.0142454	-0.0519087	0.0222836	-4.13305
	CHM111.LRR	0.0108249	0.0216429	0.0259638	0.0391376	0.0264665	0.0217888	0.0196676	0.0184459	0.0148611	0.0115804	0.00951343	0.0127814	0.031745	0.00736336	0.000740883	-0.0251331	-0.0273568	0.0177331	-0.0439836	-0.014246	0.0211832	-0.0304567	0.0234759	-3.75263
	CHM113.LRR	-0.0079488	0.00232745	0.00652418	0.0197887	0.00754327	0.00249623	0.00264164	0.000304463	-0.00437171	-0.00646951	-0.0100696	-0.00401769	0.0119808	-0.0110601	-0.0120257	-0.0362518	-0.0374661	0.00276592	-0.0484879	-0.0287097	0.00461825	-0.0472614	0.0107594	-4.03617
	CHM114.LRR	0.00955016	0.0225078	0.0255799	0.0405697	0.0281425	0.0192601	0.0244267	0.0190087	0.0160067	0.0140292	0.00939212	0.0131246	0.0311482	0.0133493	0.00673886	-0.018818	-0.0213378	0.0223219	-0.039582	-0.00733324	0.0286383	-0.0249499	0.0299202	-4.05178
	CHM115.LRR	0.0130108	0.0304392	0.0359638	0.0601078	0.0400031	0.0283764	0.0308139	0.029881	0.020686	0.0142247	0.0131311	0.0184265	0.0496065	0.0164559	0.0043062	-0.0336056	-0.0386314	0.0308746	-0.0668351	-0.0167367	0.0342279	-0.0458793	0.044735	-4.14038
	CHM116.LRR	-0.00881528	0.0198691	0.0276	0.0581682	0.0330376	0.0139401	0.0143662	0.0168857	-0.000487137	-0.00736341	-0.00150895	-0.00602486	0.0434996	-0.0014193	-0.0195793	-0.0726507	-0.0900035	0.0235908	-0.14577	-0.0428414	0.0136335	-0.09678	0.0321522	-4.28047
	CHM117.LRR	0.00153413	0.0207468	0.0260579	0.0496989	0.0290384	0.0181795	0.0173803	0.0166207	0.00681366	0.00386074	0.0035946	0.00393141	0.0371508	0.0069339	-0.00509335	-0.0500783	-0.0527925	0.020735	-0.0961949	-0.0251963	0.0186552	-0.0639823	0.0255245	-4.03031
	CHM118.LRR	0.0166587	0.0261133	0.0280818	0.0419099	0.0309917	0.0241233	0.0269271	0.0236214	0.0222667	0.0170732	0.0157769	0.0182992	0.0362644	0.0203103	0.011032	-0.00721544	-0.00345053	0.023792	-0.0174522	-0.000678373	0.0266342	-0.00979829	0.0341321	-3.14376
	Maximum	0.0232011	0.0385867	0.0425164	0.066435	0.0452607	0.0374306	0.0368753	0.0358815	0.0285561	0.0258438	0.0219046	0.027966	0.0536971	0.0266724	0.0176311	-0.0037657	-0.00107168	0.0404723	0.0153727	0.00126524	0.0395704	0.00287492	0.301779	-3.14376
	Minimum	-0.0179698	-0.0098559	-0.0054652	-0.00794361	-0.00511004	-0.00747975	-0.00683476	-0.0129369	-0.0132635	-0.0184957	-0.0197951	-0.0143458	-0.0116174	-0.0255213	-0.0287338	-0.0789702	-0.0900978	-0.0316188	-0.156768	-0.0545521	-0.0278536	-0.102673	-0.0514119	-4.57869
	Median	-0.00275637	0.0103254	0.0166354	0.0319416	0.017751	0.0113098	0.00979164	0.00640108	-0.000427397	-0.00309057	-0.00451257	-0.000790563	0.0220784	-0.00286463	-0.00988868	-0.0385083	-0.0406123	0.00817093	-0.0622516	-0.0255929	0.0101575	-0.0472614	0.0163216	-4.04871
	Data were retrieved from the GSE18701 dataset (https://www.ncbi.nlm.nih.gov/geo/query/acc.cgi?acc=GSE18701).
	CHM, complete hydatidiform mole
